# Supplementary material for: Endowing homodimeric carbamoyltransferase GdmN with iterative functions through structural characterization and mechanistic studies
Source: Nat Commun. 2022 Nov 3;13:6617. doi: 10.1038/s41467-022-34387-2 (PMC9633730; doi:10.1038/s41467-022-34387-2)
Supplement: Supplementary file 4 — Source Data [file 41467_2022_34387_MOESM4_ESM.xlsx]

## Sheet: Figure4c
Figure 4c	Enzyme	Set 1 of conversion rate	Set 2 of conversion rate	Set 3 of conversion rate	AVERAGE	P-Value	Statistical significance
	GdmN	84.91	86.23	89.58	86.9067	/	/
	H87A	50.25	48.36	51.29	49.9667	<0.0001	****
	H87T	32.01	20.06	34.23	28.7667	<0.0001	****
	R158A	28.19	24.57	20.43	24.3967	<0.0001	****
	R158M	38.16	34.46	39.48	37.3667	<0.0001	****
	R158Q	33.31	32.23	30.21	31.9167	<0.0001	****
	M242F	84.91	80.38	83.23	82.84	0.5498	n.s.
	M242A	73.96	70.23	71.21	71.8	0.0001	***
	D3	8.36	5.23	5.24	6.27667	<0.0001	****
	D7	0	0	0	0	<0.0001	****

## Sheet: Figure 5g
	Figure 5g	Enzyme	Set 1 of conversion rate	Set 2 of conversion rate	Set 3 of conversion rate	AVERAGE	P-Value	Statistical significance
		GdmN	84.91	86.23	89.58	86.9067	/	/
		H27N	0	0	0	0	<0.0001	****
		Y82F	0	0	0	0	<0.0001	****

## Sheet: Supplementary Figure S7b
		Supplementary Figure S7b
		Enzyme	Set 1 of conversion rate	Set 2 of conversion rate	Set 3 of conversion rate	AVERAGE	P-Value	Statistical significance
		GdmN	84.91	86.23	89.58	86.9067	/	/
		Deletion of 586-597	0	0	0	0	<0.0001	****
		Deletion of 586-609	0	0	0	0	<0.0001	****

## Sheet: Supplementary Figure S17b
			Supplementary Figure S17b
			Enzyme	Set 1 of conversion rate	Set 2 of conversion rate	Set 3 of conversion rate	AVERAGE	P-Value	Statistical significance
			GdmN	84.91	86.23	89.58	86.9067
			K443A	0	0	0	0	<0.0001	****
			M476I	0	0	0	0	<0.0001	****
			S533A	0	0	0	0	<0.0001	****
